# Supplementary material for: Prognostic Value of Liquid-Biopsy-Based Biomarkers in Upper Tract Urothelial Carcinoma
Source: Int J Mol Sci. 2024 Mar 26;25(7):3695. doi: 10.3390/ijms25073695 (PMC11012136; doi:10.3390/ijms25073695)
Supplement: Supplementary file 1 [file ijms-25-03695-s001.zip]

Archive with 1 entries (1 files):
- ijms-2914576-supplementary.pdf
